# Supplementary material for: Percutaneous Cannulation for Minimally Invasive Heart Valve Surgery: Results from a Multicenter Registry
Source: Eur J Cardiothorac Surg. 2025 Jul 2;67(7):ezaf219. doi: 10.1093/ejcts/ezaf219 (PMC12286699; doi:10.1093/ejcts/ezaf219)
Supplement: ezaf219_Supplementary_Data [file ezaf219_supplementary_data.zip]

Archive with 1 entries (1 files):
- Supplementary S1 and S2.docx
